# Supplementary material for: Community carbon and water exchange responses to warming and precipitation enhancement in sandy grassland along a restoration gradient
Source: Ecol Evol. 2019 Sep 17;9(19):10938–49. doi: 10.1002/ece3.5490 (PMC6802028; doi:10.1002/ece3.5490)
Supplement: Supplementary file 2 [file ECE3-9-10938-s002.xlsx]

## Sheet: Sheet1
		temperature			precipitation
	month	mean of each month in 1961-2015	standard deviation of each month in 1961-2015	2015	mean of each month in 1961-2015	standard deviation of each month in 1961-2015	2015
	1	-12.5795	2.23604	-9.89	0.994545	1.89653	1
	2	-8.79855	2.52627	-6.78	2.01818	2.67201	4.8
	3	-0.797273	2.23337	2.03	5.53782	7.25231	0.2
	4	9.02818	1.82922	10.29	14.8535	14.5419	23.2
	5	16.6927	1.1753	17.17	32.4893	21.4391	21.8
	6	21.3444	1.18843	20.78	65.2505	36.9761	88.8
	7	23.7902	1.02215	23.37	103.661	54.418	44.6
	8	22.2127	0.884679	22.56	62.7306	43.5819	13
	9	16.1527	0.904424	17	31.1818	31.3565	15.2
	10	8.13545	1.4062	8.38	16.6945	14.7845	16.2
	11	-2.37182	1.98547	-4.83	3.71818	4.05312	0.6
	12	-10.1322	1.89322	-8.7	1.80727	2.76277	0.6
