# Supplementary material for: Community carbon and water exchange responses to warming and precipitation enhancement in sandy grassland along a restoration gradient
Source: Ecol Evol. 2019 Sep 17;9(19):10938–49. doi: 10.1002/ece3.5490 (PMC6802028; doi:10.1002/ece3.5490)
Supplement: Supplementary file 3 [file ECE3-9-10938-s003.xlsx]

## Sheet: Sheet1
	date	precipitation	temperature
	2015-04-16	0.4	8.85417
	2015-04-17	0	9.0125
	2015-04-18	0	12.3083
	2015-04-19	0	11.8542
	2015-04-20	0	9.02083
	2015-04-21	0	10.8333
	2015-04-22	0	12.3875
	2015-04-23	0	14.9458
	2015-04-24	0	11.5042
	2015-04-25	0	20.8292
	2015-04-26	0	25.1292
	2015-04-27	7.4	22.9958
	2015-04-28	0	17.1125
	2015-04-29	0	19.9375
	2015-04-30	0	21.0292
	2015-05-01	0.2	19.3875
	2015-05-02	0.2	16.6292
	2015-05-03	0	14.7083
	2015-05-04	0	13.3292
	2015-05-05	0	15.1833
	2015-05-06	0	10.7667
	2015-05-07	0	13.0375
	2015-05-08	0	6.94583
	2015-05-09	0	8.08333
	2015-05-10	0.4	9.07083
	2015-05-11	12.6	7.87083
	2015-05-12	7.4	8.55833
	2015-05-13	0	16.5083
	2015-05-14	0	16.8083
	2015-05-15	0	14.4667
	2015-05-16	0	17.4292
	2015-05-17	0.6	20.1292
	2015-05-18	0.4	14.1583
	2015-05-19	0	13.0292
	2015-05-20	0	17.1583
	2015-05-21	0	21.2625
	2015-05-22	0	22.5125
	2015-05-23	0	23.3958
	2015-05-24	0	27.0583
	2015-05-25	0	27.7125
	2015-05-26	0	22.5583
	2015-05-27	0	23.45
	2015-05-28	0	24.95
	2015-05-29	0	22.1875
	2015-05-30	0	18.0208
	2015-05-31	0	26.0167
	2015-06-01	0	23.0708
	2015-06-02	0	17.8125
	2015-06-03	0	20.3917
	2015-06-04	0.6	21.075
	2015-06-05	10.8	17.0042
	2015-06-06	4.8	17.9292
	2015-06-07	0	19.7625
	2015-06-08	0	22.2167
	2015-06-09	0	21.2042
	2015-06-10	6.2	18.1208
	2015-06-11	24	16.3
	2015-06-12	2.8	17.6
	2015-06-13	0.4	17.8417
	2015-06-14	0	20.2958
	2015-06-15	0	23.2833
	2015-06-16	0	25.1208
	2015-06-17	7	22.0375
	2015-06-18	2	18.5042
	2015-06-19	4.8	16.1083
	2015-06-20	1	21.3833
	2015-06-21	0	24.1083
	2015-06-22	0	25.525
	2015-06-23	0	24.4458
	2015-06-24	0	24.5958
	2015-06-25	3	23.05
	2015-06-26	12	20.9
	2015-06-27	0	22.1833
	2015-06-28	0	24.45
	2015-06-29	7.4	18.65
	2015-06-30	2	18.3792
	2015-07-01	3	17.7167
	2015-07-02	5.6	15.4958
	2015-07-03	0	18.5917
	2015-07-04	2	19.3208
	2015-07-05	0	19.25
	2015-07-06	0	22.2417
	2015-07-07	0	24.0167
	2015-07-08	0	24.6
	2015-07-09	0	26.8083
	2015-07-10	0	24.3375
	2015-07-11	0	26.2625
	2015-07-12	0	26.2958
	2015-07-13	0	26.025
	2015-07-14	0	26.6542
	2015-07-15	0	25.6708
	2015-07-16	0	21.8333
	2015-07-17	0	22.4542
	2015-07-18	0	23.7833
	2015-07-19	23.6	23.9417
	2015-07-20	0	23.9792
	2015-07-21	0.2	24.4083
	2015-07-22	9	23.9875
	2015-07-23	0.6	23.1625
	2015-07-24	0	23.5458
	2015-07-25	0	24.3833
	2015-07-26	0	25.9542
	2015-07-27	0	24.2417
	2015-07-28	0	25.7167
	2015-07-29	0.6	23.9167
	2015-07-30	0	23.0958
	2015-07-31	0	22.8125
	2015-08-01	0	23.2708
	2015-08-02	4.2	26.8708
	2015-08-03	0	24.675
	2015-08-04	0	25.9833
	2015-08-05	0	26.8708
	2015-08-06	0	24.4417
	2015-08-07	0	23.7083
	2015-08-08	0.8	23.5125
	2015-08-09	0.2	23.25
	2015-08-10	0	23.1125
	2015-08-11	0	22.8875
	2015-08-12	0	23.8125
	2015-08-13	0	24.5542
	2015-08-14	0	26.2
	2015-08-15	0	23.9292
		35	20.2875
		168.2
