# Supplementary material for: Community carbon and water exchange responses to warming and precipitation enhancement in sandy grassland along a restoration gradient
Source: Ecol Evol. 2019 Sep 17;9(19):10938–49. doi: 10.1002/ece3.5490 (PMC6802028; doi:10.1002/ece3.5490)
Supplement: Supplementary file 4 [file ECE3-9-10938-s004.xlsx]

## Sheet: Sheet1
month	pot	habitat	precipitation treatment	temperature treatment	NEP	ET	WUE
May	MD1	MD	Pa	Ta	-0.66905	0.19438	-3.44195
May	MD2	MD	Pa	Ta	-0.10249	0.43276	-0.23683
May	MD3	MD	Pa	Ta	-0.79266	0.33472	-2.36811
May	MD4	MD	Pa	Ta	-0.58959	0.16694	-3.53183
May	MD5	MD	Pa	Ta	0.90383	0.73181	1.23507
May	MD6	MD	Pa	Ta	-0.78586	0.29805	-2.63668
May	OMD10	MD	Pa	T+	-0.73595	0.26257	-2.80281
May	OMD11	MD	Pa	T+	2.84663	1.27752	2.22825
May	OMD12	MD	Pa	T+	3.69878	1.67372	2.20991
May	OMD4	MD	Pa	T+	0.48051	1.06246	0.45227
May	OMD5	MD	Pa	T+	-0.33373	0.25455	-1.31106
May	OMD6	MD	Pa	T+	-0.07421	0.44431	-0.16703
May	MD10	MD	P+30%	Ta	-0.40785	0.44661	-0.91321
May	MD11	MD	P+30%	Ta	-0.70242	0.31338	-2.2414
May	MD12	MD	P+30%	Ta	0.70238	0.89155	0.78782
May	MD7	MD	P+30%	Ta	-0.46417	0.25864	-1.79468
May	MD8	MD	P+30%	Ta	-0.86905	0.27799	-3.12621
May	OMD1	MD	P+30%	T+	-0.55811	0.22393	-2.4924
May	OMD2	MD	P+30%	T+	0.85623	0.60962	1.40453
May	OMD3	MD	P+30%	T+	-0.09865	0.39744	-0.24822
May	OMD8	MD	P+30%	T+	-0.03463	0.23853	-0.14517
May	OMD9	MD	P+30%	T+	0.44558	0.35789	1.24504
May	SFD1	SFD	Pa	Ta	-0.69968	0.1844	-3.79426
May	SFD2	SFD	Pa	Ta	1.3826	0.69137	1.99979
May	SFD3	SFD	Pa	Ta	0.20199	0.49253	0.41011
May	SFD4	SFD	Pa	Ta	-0.91203	0.18532	-4.92129
May	SFD6	SFD	Pa	Ta	-1.0228	0.2404	-4.25462
May	OSFD10	SFD	Pa	T+	-0.05682	0.49378	-0.11507
May	OSFD11	SFD	Pa	T+	-0.80655	0.17918	-4.50132
May	OSFD12	SFD	Pa	T+	-0.1917	0.4361	-0.439578
May	OSFD5	SFD	Pa	T+	-0.22215	0.39876	-0.55709
May	OSFD6	SFD	Pa	T+	0.31886	0.67279	0.47394
May	SFD10	SFD	P+30%	Ta	1.99453	1.71247	1.16471
May	SFD11	SFD	P+30%	Ta	1.87005	1.28133	1.45946
May	SFD12	SFD	P+30%	Ta	-0.91601	0.37403	-2.44903
May	SFD7	SFD	P+30%	Ta	1.74699	0.65898	2.65104
May	SFD8	SFD	P+30%	Ta	1.6066	0.87262	1.84112
May	SFD9	SFD	P+30%	Ta	-0.79435	0.45723	-1.73731
May	OSFD1	SFD	P+30%	T+	0.42131	0.28162	1.49604
May	OSFD2	SFD	P+30%	T+	1.0278	0.2143	4.79608
May	OSFD3	SFD	P+30%	T+	-0.60457	0.2568	-2.35421
May	OSFD7	SFD	P+30%	T+	1.64881	1.09105	1.51121
May	OSFD8	SFD	P+30%	T+	-0.57609	0.06347	-9.07602
May	OSFD9	SFD	P+30%	T+	-0.08723	0.17156	-0.50846
May	FD1	FD	Pa	Ta	0.90583	0.59206	1.52996
May	FD2	FD	Pa	Ta	-0.11383	0.52265	-0.21779
May	FD3	FD	Pa	Ta	-0.54842	0.46844	-1.17075
May	FD4	FD	Pa	Ta	-0.61336	0.46777	-1.31123
May	FD5	FD	Pa	Ta	-0.58654	0.40896	-1.43423
May	OFD10	FD	Pa	T+	-0.7111	0.24381	-2.91664
May	OFD11	FD	Pa	T+	0.66489	0.64587	1.02944
May	OFD12	FD	Pa	T+	-0.00513	0.27208	-0.01886
May	OFD4	FD	Pa	T+	1.52723	0.94432	1.61728
May	OFD5	FD	Pa	T+	0.7307	0.56088	1.30278
May	OFD6	FD	Pa	T+	-0.26728	0.24579	-1.08742
May	FD10	FD	P+30%	Ta	-0.43331	0.54291	-0.79813
May	FD11	FD	P+30%	Ta	-0.44709	0.55157	-0.81059
May	FD12	FD	P+30%	Ta	-0.90867	0.19991	-4.54531
May	FD7	FD	P+30%	Ta	-0.781	0.28654	-2.72559
May	FD8	FD	P+30%	Ta	-0.82859	0.45011	-1.84088
May	FD9	FD	P+30%	Ta	-0.79195	0.35629	-2.22275
May	OFD1	FD	P+30%	T+	1.96449	0.77358	2.53948
May	OFD2	FD	P+30%	T+	1.9209	0.50891	3.7745
May	OFD3	FD	P+30%	T+	0.8232	0.39979	2.05909
May	OFD7	FD	P+30%	T+	3.23971	0.91394	3.54478
May	OFD8	FD	P+30%	T+	0.13554	0.43358	0.3126
June	MD1	MD	Pa	Ta	3.15948	0.500275	6.31548
June	MD2	MD	Pa	Ta	4.3463	0.803994	5.40589
June	MD3	MD	Pa	Ta	10.0928	1.535	6.5751
June	MD4	MD	Pa	Ta	0.72073	0.21854	3.29793
June	MD5	MD	Pa	Ta	7.93816	1.30324	6.0911
June	MD6	MD	Pa	Ta	7.26107	1.461	4.96993
June	OMD10	MD	Pa	T+	3.44512	0.9313	3.69926
June	OMD11	MD	Pa	T+	6.63382	0.98342	6.74566
June	OMD12	MD	Pa	T+	15.0864	2.15486	7.0011
June	OMD4	MD	Pa	T+	4.05623	0.9553	4.24603
June	OMD5	MD	Pa	T+	8.27887	1.38329	5.98491
June	OMD6	MD	Pa	T+	0.99304	0.7164	1.38615
June	MD10	MD	P+30%	Ta	21.0291	2.9837	7.04798
June	MD11	MD	P+30%	Ta	1.45596	0.416473	3.49593
June	MD12	MD	P+30%	Ta	16.1642	2.97831	5.42731
June	MD7	MD	P+30%	Ta	4.44196	0.885	5.01916
June	MD8	MD	P+30%	Ta	3.85834	0.785	4.91508
June	OMD1	MD	P+30%	T+	-0.04426	0.41149	-0.10756
June	OMD2	MD	P+30%	T+	1.80586	0.46357	3.89555
June	OMD3	MD	P+30%	T+	3.65075	0.95172	3.83595
June	OMD8	MD	P+30%	T+	12.4572	2.57237	4.8427
June	OMD9	MD	P+30%	T+	7.30833	1.41136	5.17822
June	SFD1	SFD	Pa	Ta	9.46459	1.358	6.96951
June	SFD2	SFD	Pa	Ta	12.6538	1.91199	6.61815
June	SFD3	SFD	Pa	Ta	19.5998	3.01763	6.4951
June	SFD4	SFD	Pa	Ta	18.3955	2.61763	7.02754
June	SFD6	SFD	Pa	Ta	9.79162	1.05551	9.27667
June	OSFD10	SFD	Pa	T+	13.349	2.67883	4.98315
June	OSFD11	SFD	Pa	T+	1.62089	0.43196	3.75241
June	OSFD12	SFD	Pa	T+	0.99446	0.3643	2.72978
June	OSFD5	SFD	Pa	T+	17.5247	2.46408	7.11207
June	OSFD6	SFD	Pa	T+	9.37406	1.68151	5.57479
June	SFD10	SFD	P+30%	Ta	26.873	4.5321	5.92947
June	SFD11	SFD	P+30%	Ta	13.6721	2.5321	5.39949
June	SFD12	SFD	P+30%	Ta	9.35295	1.31199	7.12883
June	SFD7	SFD	P+30%	Ta	24.6365	3.01617	8.16813
June	SFD8	SFD	P+30%	Ta	15.6379	2.02088	7.73817
June	SFD9	SFD	P+30%	Ta	15.5962	2.02088	7.71753
June	OSFD1	SFD	P+30%	T+	15.6697	2.65079	5.91134
June	OSFD2	SFD	P+30%	T+	11.978	2.12205	5.64455
June	OSFD3	SFD	P+30%	T+	6.10239	1.35744	4.49551
June	OSFD7	SFD	P+30%	T+	1.98132	1.00421	1.97302
June	OSFD8	SFD	P+30%	T+	7.34086	0.99059	7.41059
June	OSFD9	SFD	P+30%	T+	5.98333	0.98028	6.10369
June	FD1	FD	Pa	Ta	18.43	2.98069	6.18313
June	FD2	FD	Pa	Ta	9.52015	1.31296	7.25089
June	FD3	FD	Pa	Ta	18.6312	2.00985	9.26993
June	FD4	FD	Pa	Ta	15.6445	1.98685	7.87404
June	FD5	FD	Pa	Ta	9.58515	0.998044	9.60393
June	OFD10	FD	Pa	T+	-2.46074	0.58662	-4.19478
June	OFD11	FD	Pa	T+	8.15701	1.8857	4.32572
June	OFD12	FD	Pa	T+	6.42462	1.73464	3.70372
June	OFD4	FD	Pa	T+	14.728	2.45014	6.0111
June	OFD5	FD	Pa	T+	0.23331	0.81959	0.284667
June	OFD6	FD	Pa	T+	11.0978	2.61085	4.25067
June	FD10	FD	P+30%	Ta	12.8278	2.00311	6.40396
June	FD11	FD	P+30%	Ta	10.2072	1.98222	5.14939
June	FD12	FD	P+30%	Ta	7.8287	1.19839	6.53268
June	FD7	FD	P+30%	Ta	7.33343	0.990085	7.40687
June	FD8	FD	P+30%	Ta	7.0629	1.00607	7.02027
June	FD9	FD	P+30%	Ta	8.58845	1.2044	7.13089
June	OFD1	FD	P+30%	T+	21.6197	3.37583	6.40426
June	OFD2	FD	P+30%	T+	18.5049	3.04448	6.07818
June	OFD3	FD	P+30%	T+	20.7813	3.67022	5.66215
June	OFD7	FD	P+30%	T+	4.70088	1.14374	4.11009
June	OFD8	FD	P+30%	T+	8.62336	1.2939	6.66463
July	MD1	MD	Pa	Ta	1.8494	0.77294	2.39269
July	MD2	MD	Pa	Ta	6.2434	1.09871	5.68251
July	MD3	MD	Pa	Ta	3.9776	0.94002	4.23141
July	MD4	MD	Pa	Ta	0.945	0.73482	1.28604
July	MD5	MD	Pa	Ta	4.89018	1.72597	2.8333
July	MD6	MD	Pa	Ta	5.17569	1.55608	3.3261
July	OMD10	MD	Pa	T+	-0.12948	0.41558	-0.31156
July	OMD11	MD	Pa	T+	0.05611	0.53627	0.10463
July	OMD12	MD	Pa	T+	-1.51061	0.33869	-4.46016
July	OMD4	MD	Pa	T+	-1.35494	0.52354	-2.58805
July	OMD5	MD	Pa	T+	-1.16272	0.46895	-2.47939
July	OMD6	MD	Pa	T+	-0.54019	0.67843	-0.79624
July	MD10	MD	P+30%	Ta	5.15008	1.76592	2.91637
July	MD11	MD	P+30%	Ta	0.58187	0.65345	0.89046
July	MD12	MD	P+30%	Ta	6.3409	1.88489	3.36407
July	MD7	MD	P+30%	Ta	1.95389	0.74893	2.6089
July	MD8	MD	P+30%	Ta	2.23113
July	OMD1	MD	P+30%	T+	0.96443	0.84609	1.13986
July	OMD2	MD	P+30%	T+	1.43538	0.91873	1.56236
July	OMD3	MD	P+30%	T+	1.17978	0.88165	1.33815
July	OMD8	MD	P+30%	T+	2.14571	0.64403	3.33168
July	OMD9	MD	P+30%	T+	2.09234	0.61188	3.41955
July	SFD1	SFD	Pa	Ta	7.44174	1.56037	4.76922
July	SFD2	SFD	Pa	Ta	14.0536	2.09158	6.71912
July	SFD3	SFD	Pa	Ta	8.03096	1.93257	4.15559
July	SFD4	SFD	Pa	Ta	11.1701	2.20256	5.07141
July	SFD6	SFD	Pa	Ta	7.2927	2.40145	3.03679
July	OSFD10	SFD	Pa	T+	-1.76761	1.10611	-1.59803
July	OSFD11	SFD	Pa	T+	-2.13881	0.39383	-5.43082
July	OSFD12	SFD	Pa	T+	-2.59161	0.57505	-4.50677
July	OSFD5	SFD	Pa	T+	-1.28446	0.91087	-1.41015
July	OSFD6	SFD	Pa	T+	0.04328	0.7324	0.05909
July	SFD10	SFD	P+30%	Ta	9.05022	1.83153	4.94133
July	SFD11	SFD	P+30%	Ta	6.11294	1.77539	3.44315
July	SFD12	SFD	P+30%	Ta	1.22788	0.97043	1.26529
July	SFD7	SFD	P+30%	Ta	10.8558	1.55092	6.99959
July	SFD8	SFD	P+30%	Ta	12.7244	1.98259	6.41804
July	SFD9	SFD	P+30%	Ta	1.73796	1.04048	1.67033
July	OSFD1	SFD	P+30%	T+	1.03662	0.73371	1.41285
July	OSFD2	SFD	P+30%	T+	-0.34701	0.5801	-0.59818
July	OSFD3	SFD	P+30%	T+	0.60855	0.49429	1.23116
July	OSFD7	SFD	P+30%	T+	0.71076	0.99235	0.71623
July	OSFD8	SFD	P+30%	T+	-0.40387	0.86039	-0.4694
July	OSFD9	SFD	P+30%	T+	2.01147	1.57027	1.28097
July	FD1	FD	Pa	Ta	7.05474	0.39116	18.0354
July	FD2	FD	Pa	Ta	0.5394	0.76706	0.7032
July	FD3	FD	Pa	Ta	14.8146	1.96878	7.52475
July	FD4	FD	Pa	Ta	1.32068	1.00771	1.31057
July	FD5	FD	Pa	Ta	-0.08398	0.77422	-0.10847
July	OFD10	FD	Pa	T+	-1.18852	0.24128	-4.92595
July	OFD11	FD	Pa	T+	1.28092	0.7927	1.61588
July	OFD12	FD	Pa	T+	-1.40942	0.23647	-5.96016
July	OFD4	FD	Pa	T+	-0.26804	0.55546	-0.48255
July	OFD5	FD	Pa	T+	-1.36421	0.38233	-3.56815
July	OFD6	FD	Pa	T+	-0.56	0.35505	-1.57727
July	FD10	FD	P+30%	Ta	0.85475	0.93233	0.91679
July	FD11	FD	P+30%	Ta	1.33765	1.12432	1.18974
July	FD12	FD	P+30%	Ta	1.27322	0.9586	1.3282
July	FD7	FD	P+30%	Ta	0.64144	0.96025	0.668
July	FD8	FD	P+30%	Ta	-0.57073	0.68943	-0.82783
July	FD9	FD	P+30%	Ta	3.81741	1.46542	2.60499
July	OFD1	FD	P+30%	T+	1.16663	2.29453	0.50844
July	OFD2	FD	P+30%	T+	-0.77513	1.08953	-0.71143
July	OFD3	FD	P+30%	T+	2.84537	2.54853	1.11647
July	OFD7	FD	P+30%	T+	-0.28647	0.63587	-0.45051
July	OFD8	FD	P+30%	T+	-0.91561	0.28193	-3.24761
August	MD1	MD	Pa	Ta	0.1446	1.18159	0.12238
August	MD2	MD	Pa	Ta	-1.17481	1.18103	-0.99474
August	MD3	MD	Pa	Ta	-0.95704	1.21283	-0.7891
August	MD4	MD	Pa	Ta	-0.80958	0.49095	-1.64903
August	MD5	MD	Pa	Ta	-1.46752	1.09244	-1.34335
August	MD6	MD	Pa	Ta	-0.53341	0.67738	-0.78745
August	OMD10	MD	Pa	T+	0.09887	0.02033	4.862
August	OMD11	MD	Pa	T+	-0.39624	0.20284	-1.95342
August	OMD12	MD	Pa	T+	-0.57413	0.21633	-2.65393
August	OMD4	MD	Pa	T+	0.36571	0.54709	0.66847
August	OMD5	MD	Pa	T+	-0.40126	0.39679	-1.01126
August	OMD6	MD	Pa	T+	-0.07963
August	MD10	MD	P+30%	Ta	-1.47434	1.30389	-1.13072
August	MD11	MD	P+30%	Ta	-0.98094	0.86557	-1.13329
August	MD12	MD	P+30%	Ta	-2.00488	1.60727	-1.24738
August	MD7	MD	P+30%	Ta	-1.10545	0.66413	-1.66451
August	MD8	MD	P+30%	Ta	-0.82752	0.77316	-1.0703
August	OMD1	MD	P+30%	T+	-0.55134	0.12866	-4.28511
August	OMD2	MD	P+30%	T+	-0.35615	0.12619	-2.82227
August	OMD3	MD	P+30%	T+	-0.3857	0.16544	-2.33131
August	OMD8	MD	P+30%	T+	0.63172	0.49238	1.28299
August	OMD9	MD	P+30%	T+	-0.6971	0.12699	-5.48933
August	SFD1	SFD	Pa	Ta	-1.2896	1.16914	-1.10304
August	SFD2	SFD	Pa	Ta	1.91861	2.71161	0.70755
August	SFD3	SFD	Pa	Ta	-0.00728	1.87028	-0.00389
August	SFD4	SFD	Pa	Ta	-3.86476	1.50226	-2.57263
August	SFD6	SFD	Pa	Ta	-1.00207	1.24196	-0.80685
August	OSFD10	SFD	Pa	T+	-1.92833	0.46558	-4.14177
August	OSFD11	SFD	Pa	T+	-0.85033	0.21965	-3.87135
August	OSFD12	SFD	Pa	T+	-0.71219	0.05091
August	OSFD5	SFD	Pa	T+	-0.91572	0.48942	-1.87105
August	OSFD6	SFD	Pa	T+	-0.37845	0.48327	-0.7831
August	SFD10	SFD	P+30%	Ta	1.13081	2.11999	0.5334
August	SFD11	SFD	P+30%	Ta	-0.89208	0.88849	-1.00404
August	SFD12	SFD	P+30%	Ta	-0.65516	0.55363	-1.18339
August	SFD7	SFD	P+30%	Ta	0.5043	1.6436	0.30682
August	SFD8	SFD	P+30%	Ta	-0.35464	1.87166	-0.18948
August	SFD9	SFD	P+30%	Ta	-0.2227	1.18401	-0.18809
August	OSFD1	SFD	P+30%	T+	-1.03489	0.66566	-1.55468
August	OSFD2	SFD	P+30%	T+	0.13639	0.53059	0.25706
August	OSFD3	SFD	P+30%	T+	-0.67104	0.12517	-5.36126
August	OSFD7	SFD	P+30%	T+	0.50622	0.88354	0.57295
August	OSFD8	SFD	P+30%	T+	-1.56972	0.05091
August	OSFD9	SFD	P+30%	T+	2.18031	1.26459	1.72413
August	FD1	FD	Pa	Ta	-2.88213	2.57391	-1.11975
August	FD2	FD	Pa	Ta	-0.47995	1.01092	-0.47477
August	FD3	FD	Pa	Ta	1.65125	2.09471	0.7883
August	FD4	FD	Pa	Ta	-0.83007	0.72388	-1.14669
August	FD5	FD	Pa	Ta	-1.10252	0.79782	-1.38193
August	OFD10	FD	Pa	T+	-0.31949	0.15287	-2.08985
August	OFD11	FD	Pa	T+	0.23563	0.53626	0.43939
August	OFD12	FD	Pa	T+	-0.96665	0.26578	-3.63708
August	OFD4	FD	Pa	T+	-0.16736
August	OFD5	FD	Pa	T+	-0.71295	0.06502	-10.9658
August	OFD6	FD	Pa	T+	-0.52223	0.12341	-4.23163
August	FD10	FD	P+30%	Ta	-0.83997	1.39027	-0.60418
August	FD11	FD	P+30%	Ta	-1.08945	0.82999	-1.31261
August	FD12	FD	P+30%	Ta	-1.1799	0.56088	-2.10365
August	FD7	FD	P+30%	Ta	-0.92443	1.10555	-0.83617
August	FD8	FD	P+30%	Ta	-0.30048	0.71441	-0.4206
August	FD9	FD	P+30%	Ta	-1.23886	0.62021	-1.9975
August	OFD1	FD	P+30%	T+	3.83708	1.33453	2.87523
August	OFD2	FD	P+30%	T+	0.88039	0.27311	3.22357
August	OFD3	FD	P+30%	T+	3.7738	1.75264	2.15321
August	OFD7	FD	P+30%	T+	0.31006	0.5987	0.5179
August	OFD8	FD	P+30%	T+	-0.8244	0.31175	-2.64443
